# Supplementary material for: Perceptions and Expectations of Academic Staff in Bucharest towards the COVID-19 Pandemic Impact on Dental Education
Source: Int J Environ Res Public Health. 2023 Jan 18;20(3):1782. doi: 10.3390/ijerph20031782 (PMC9914722; doi:10.3390/ijerph20031782)
Supplement: Supplementary file 1 [file ijerph-20-01782-s001.zip]

Archive with 1 entries (1 files):
- ijerph-2143096-supplementary.pdf
